# Supplementary material for: Apparent lack of spill-over of parasites from an invasive anuran: PCR detects Entamoeba in cane toads (Rhinella marina) but not in sympatric Australian native frogs
Source: Int J Parasitol Parasites Wildl. 2020 Jun 30;12:207–13. doi: 10.1016/j.ijppaw.2020.06.009 (PMC7355385; doi:10.1016/j.ijppaw.2020.06.009)
Supplement: Multimedia component 1 [file mmc1.xlsx]

## Sheet: Frog samples
CP number	ID	species	from bag	Column1	CP number2	from colon	Column2	CP number3	from tissue	Column3	ID	Entamoeba	Bioline	Results
18-09898 AA	11	Litoria nasuta	BOX 1								AA	N/A N/A	31.44 / 31.77	Maira
18-09898 AB	12	Litoria nasuta	BOX 1								AB	N/A N/A	33.2 / 33.2	Maira		Cane toad
18-09898 AC	13	Limnodynastes convexiusculus	BOX 1								AC	N/A N/A	31.63 / 30.56	Maira
18-09898 AD	15	Litoria rothii	BOX 1								AD	N/A N/A	29.08 / 28.66	Maira
18-09898 AE	17	Litoria tornieri	BOX 1								AE	N/A N/A	31.07 / 30.91	Maira
18-09898 AF	19	Litoria rothii	BOX 1								AF	N/A N/A	32.75 / 32.64	Maira
18-09898 AG	21	Litoria nasuta	BOX 1								AG	N/A N/A	33.18 / 35.42	Maira
	27	Rhinella marina			18-09898 AH	BOX 1		18-09898 DK	BOX 2		AH	N/A N/A	30.78 / 30.19	Maira
	28	Rhinella marina						18-09898 AI	BOX 2		Blank 1	N/A	30.99	Maira
	31	Rhinella marina			18-09898 AJ	BOX 1		18-09898 DL	BOX 2
	32	Rhinella marina			18-09898 AK	BOX 1		18-09898 DM	BOX 2
18-09898 AL	33	Litoria dahlii	BOX 1
	35	Rhinella marina			18-09898 AM	BOX 1		18-09898 DN	BOX 2
18-09898 AN	36	Rhinella marina	BOX 1 (36B)		18-09898 DI	BOX 1 (36A)		18-09898 DO	BOX 2
	37	Rhinella marina			18-09898 AO	BOX 1		18-09898 DP	BOX 2
18-09898 AP	39	Litoria rothii	BOX 1
18-09898 AQ	43	Litoria pallida	BOX 1
18-09898 AR	44	Litoria tornieri	BOX 1
18-09898 AS	46	Litoria pallida	BOX 1
	47	Rhinella marina			18-09898 AT	BOX 1		18-09898 DQ	BOX 2
	48	Rhinella marina			18-09898 AU	BOX 1		18-09898 DR	BOX 2
18-09898 AV	51	Litoria nasuta	BOX 1
18-09898 AW	54	Litoria nasuta	BOX 1
18-09898 AX	55	Litoria nasuta	BOX 1
18-09898 AY	60	Litoria pallida	BOX 1
18-09898 AZ	64	Litoria nasuta	BOX 1
18-09898 BA	66	Litoria rothii	BOX 1
18-09898 BB	69	Litoria pallida	BOX 1
18-09898 BC	71	Litoria dahlii	BOX 1
18-09898 BD	76	Litoria dahlii	BOX 1
18-09898 BE	77	Litoria dahlii	BOX 1
18-09898 BF	79	Litoria pallida	BOX 1
18-09898 BG	87	Litoria tornieri	BOX 1
18-09898 BH	94	Litoria nasuta	BOX 1
18-09898 BI	97	Litoria nasuta	BOX 1
18-09898 BJ	98	Litoria nasuta	BOX 1
18-09898 BK	99	Litoria inermis	BOX 1
18-09898 BL	103	Litoria nasuta	BOX 1
18-09898 BM	104	Litoria tornieri	BOX 1
18-09898 BN	108	Litoria dahlii	BOX 1
18-09898 BO	113	Litoria pallida	BOX 1
18-09898 BP	115	Litoria nasuta	BOX 1
18-09898 BQ	116	Rhinella marina	BOX 1
18-09898 BR	117	Litoria dahlii	BOX 1
18-09898 BS	118	Limnodynastes convexiusculus	BOX 1
18-09898 BT	120	Litoria tornieri	BOX 1
18-09898 BU	122	Litoria pallida	BOX 1
18-09898 BV	125	Litoria tornieri	BOX 1
18-09898 BW	126	Litoria pallida	BOX 1
18-09898 BX	127	Litoria dahlii	BOX 1
18-09898 BY	129	Litoria pallida	BOX 1
18-09898 BZ	130	Litoria tornieri	BOX 1
18-09898 CA	133	Litoria pallida	BOX 1
18-09898 CB	134	Litoria nasuta	BOX 1
	135	Rhinella marina			18-09898 CC	BOX 1		18-09898 DS	BOX 2
	136	Rhinella marina			18-09898 CD	BOX 1		18-09898 DT	BOX 2
	137	Rhinella marina			18-09898 CE	BOX 1		18-09898 DU	BOX 2
	138	Rhinella marina			18-09898 CF	BOX 1		18-09898 DV	BOX 2
	139	Rhinella marina			18-09898 CG	BOX 1		18-09898 DW	BOX 2
	140	Rhinella marina			18-09898 CH	BOX 1		18-09898 DX	BOX 2
	141	Rhinella marina			18-09898 CI	BOX 1		18-09898 DY	BOX 2
	142	Rhinella marina			18-09898 CJ	BOX 1		18-09898 DZ	BOX 2
18-09898 CK	143	Rhinella marina	BOX 1 (143B)		18-09898 DJ	BOX 1 (143A)		18-09898 EA	BOX 2
	144	Rhinella marina			18-09898 CL	BOX 1		18-09898 EB	BOX 2
	145	Rhinella marina			18-09898 CM	BOX 1		18-09898 EC	BOX 2
18-09898 CN	146	Rhinella marina	BOX 1
18-09898 CO	148	Litoria dahlii	BOX 1
18-09898 CP	149	Litoria tornieri	BOX 1
18-09898 CQ	150	Litoria nasuta	BOX 1
18-09898 CR	151	Litoria tornieri	BOX 1
18-09898 CS	152	Litoria tornieri	BOX 1
18-09898 CT	153	Litoria tornieri	BOX 2
18-09898 CU	154	Litoria tornieri	BOX 2
18-09898 CV	155	Litoria tornieri	BOX 2
18-09898 CW	156	Litoria tornieri	BOX 2
18-09898 CX	160	Litoria tornieri	BOX 2
18-09898 CY	161	Litoria nasuta	BOX 2
18-09898 CZ	162	Litoria tornieri	BOX 2
18-09898 DA	163	Litoria tornieri	BOX 2
	166	Rhinella marina			18-09898 DB	BOX 2		18-09898 EE	BOX 2
	167	Rhinella marina			18-09898 DC	BOX 2		18-09898 EF	BOX 2
	168	Rhinella marina			18-09898 DD	BOX 2		18-09898 EG	BOX 2
18-09898 DE	169	Rhinella marina	BOX 2 (169B)		18-09898 ED	BOX 2 (169A)		18-09898 EH	BOX 2
	170	Rhinella marina			18-09898 DF	BOX 2		18-09898 EI	BOX 2
	171	Rhinella marina			18-09898 DG	BOX 2		18-09898 EJ	BOX 2
	172	Rhinella marina			18-09898 DH	BOX 2		18-09898 EK	BOX 2
			62			26			27
					Total	115

## Sheet: Sample info
CP Number	ID	from bag	Column1	CP	ID 2	from colon	Column4	CP N	Column2	from tissue	Column5			CP	ID	Box			CP	ID	Box			CP	ID	Box
18-09898 AA	11	BOX 1											1	18-09898 AA	11	BOX 1		27	18-09898 BA	66	BOX 1		54	18-09898 CA	133	BOX 1
18-09898 AB	12	BOX 1											2	18-09898 AB	12	BOX 1		28	18-09898 BB	69	BOX 1		55	18-09898 CB	134	BOX 1
18-09898 AC	13	BOX 1									48 and 96		3	18-09898 AC	13	BOX 1		29	18-09898 BC	71	BOX 1		56	18-09898 CC	135	BOX 1
18-09898 AD	15	BOX 1									Blank		4	18-09898 AD	15	BOX 1		30	18-09898 BD	76	BOX 1		57	18-09898 CD	136	BOX 1
18-09898 AE	17	BOX 1											5	18-09898 AE	17	BOX 1		31	18-09898 BE	77	BOX 1		58	18-09898 CE	137	BOX 1
18-09898 AF	19	BOX 1									18-09898 CO		6	18-09898 AF	19	BOX 1		32	18-09898 BF	79	BOX 1		59	18-09898 CF	138	BOX 1
18-09898 AG	21	BOX 1									Extracted		7	18-09898 AG	21	BOX 1		33	18-09898 BG	87	BOX 1		60	18-09898 CG	139	BOX 1
	27			18-09898 AH	27	BOX 1		18-09898 DK	27	BOX 2			8	18-09898 AH	27	BOX 1		34	18-09898 BH	94	BOX 1		61	18-09898 CH	140	BOX 1
	28							18-09898 AI	28	BOX 2			9	18-09898 AI	28	BOX 2		35	18-09898 BI	97	BOX 1		62	18-09898 CI	141	BOX 1
	31			18-09898 AJ	31	BOX 1		18-09898 DL	31	BOX 2			10	18-09898 AJ	31	BOX 1		36	18-09898 BJ	98	BOX 1		63	18-09898 CJ	142	BOX 1
	32			18-09898 AK	32	BOX 1		18-09898 DM	32	BOX 2			11	18-09898 AK	32	BOX 1		37	18-09898 BK	99	BOX 1		64	18-09898 CK	143	BOX 1 (143B)
18-09898 AL	33	BOX 1											12	18-09898 AL	33	BOX 1		38	18-09898 BL	103	BOX 1		65	18-09898 CL	144	BOX 1
	35			18-09898 AM	35	BOX 1		18-09898 DN	35	BOX 2			13	18-09898 AM	35	BOX 1		39	18-09898 BM	104	BOX 1		66	18-09898 CM	145	BOX 1
18-09898 AN	36	BOX 1 (36B)		18-09898 DI	36	BOX 1 (36A)		18-09898 DO	36	BOX 2			14	18-09898 AN	36	BOX 1 (36B)		40	18-09898 BN	108	BOX 1		67	18-09898 CN	146	BOX 1
	37			18-09898 AO	37	BOX 1		18-09898 DP	37	BOX 2			15	18-09898 AO	37	BOX 1		41	18-09898 BO	113	BOX 1			18-09898 CO	148	BOX 1
18-09898 AP	39	BOX 1											16	18-09898 AP	39	BOX 1		42	18-09898 BP	115	BOX 1		68	18-09898 CP	149	BOX 1
18-09898 AQ	43	BOX 1											17	18-09898 AQ	43	BOX 1		43	18-09898 BQ	116	BOX 1		69	18-09898 CQ	150	BOX 1
18-09898 AR	44	BOX 1											18	18-09898 AR	44	BOX 1		44	18-09898 BR	117	BOX 1		70	18-09898 CR	151	BOX 1
18-09898 AS	46	BOX 1											19	18-09898 AS	46	BOX 1		45	18-09898 BS	118	BOX 1		71	18-09898 CS	152	BOX 1
	47			18-09898 AT	47	BOX 1		18-09898 DQ	47	BOX 2			20	18-09898 AT	47	BOX 1		46	18-09898 BT	120	BOX 1		72	18-09898 CT	153	BOX 2
	48			18-09898 AU	48	BOX 1		18-09898 DR	48	BOX 2			21	18-09898 AU	48	BOX 1		47	18-09898 BU	122	BOX 1		73	18-09898 CU	154	BOX 2
18-09898 AV	51	BOX 1											22	18-09898 AV	51	BOX 1		49	18-09898 BV	125	BOX 1		74	18-09898 CV	155	BOX 2
18-09898 AW	54	BOX 1											23	18-09898 AW	54	BOX 1		50	18-09898 BW	126	BOX 1		75	18-09898 CW	156	BOX 2
18-09898 AX	55	BOX 1											24	18-09898 AX	55	BOX 1		51	18-09898 BX	127	BOX 1		76	18-09898 CX	160	BOX 2
18-09898 AY	60	BOX 1											25	18-09898 AY	60	BOX 1		52	18-09898 BY	129	BOX 1		77	18-09898 CY	161	BOX 2
18-09898 AZ	64	BOX 1											26	18-09898 AZ	64	BOX 1		53	18-09898 BZ	130	BOX 1		78	18-09898 CZ	162	BOX 2
18-09898 BA	66	BOX 1
18-09898 BB	69	BOX 1
18-09898 BC	71	BOX 1												CP	ID	Box			CP	ID	Box			CP	ID	Box
18-09898 BD	76	BOX 1											79	18-09898 DA	163	BOX 2		1	18-09898 DR	48	BOX 2		10	18-09898 EA	143	BOX 2
18-09898 BE	77	BOX 1											80	18-09898 DB	166	BOX 2		2	18-09898 DS	135	BOX 2		11	18-09898 EB	144	BOX 2
18-09898 BF	79	BOX 1											81	18-09898 DC	167	BOX 2		3	18-09898 DT	136	BOX 2		12	18-09898 EC	145	BOX 2
18-09898 BG	87	BOX 1											82	18-09898 DD	168	BOX 2		4	18-09898 DU	137	BOX 2		13	18-09898 ED	169	BOX 2 (169A)
18-09898 BH	94	BOX 1											83	18-09898 DE	169	BOX 2 (169B)		5	18-09898 DV	138	BOX 2		14	18-09898 EE	166	BOX 2
18-09898 BI	97	BOX 1											84	18-09898 DF	170	BOX 2		6	18-09898 DW	139	BOX 2		15	18-09898 EF	167	BOX 2
18-09898 BJ	98	BOX 1											85	18-09898 DG	171	BOX 2		7	18-09898 DX	140	BOX 2		16	18-09898 EG	168	BOX 2
18-09898 BK	99	BOX 1											86	18-09898 DH	172	BOX 2		8	18-09898 DY	141	BOX 2		17	18-09898 EH	169	BOX 2
18-09898 BL	103	BOX 1											87	18-09898 DI	36	BOX 1 (36A)		9	18-09898 DZ	142	BOX 2		18	18-09898 EI	170	BOX 2
18-09898 BM	104	BOX 1											88	18-09898 DJ	143	BOX 1 (143A)							19	18-09898 EJ	171	BOX 2
18-09898 BN	108	BOX 1											89	18-09898 DK	27	BOX 2							20	18-09898 EK	172	BOX 2
18-09898 BO	113	BOX 1											90	18-09898 DL	31	BOX 2			1st extraction
18-09898 BP	115	BOX 1											91	18-09898 DM	32	BOX 2		48	Blank 1
18-09898 BQ	116	BOX 1											92	18-09898 DN	35	BOX 2		96	Blank 2					Extracted
18-09898 BR	117	BOX 1											93	18-09898 DO	36	BOX 2								Tissue
18-09898 BS	118	BOX 1											94	18-09898 DP	37	BOX 2			2nd extraction
18-09898 BT	120	BOX 1											95	18-09898 DQ	47	BOX 2		21	Blank 3
18-09898 BU	122	BOX 1
18-09898 BV	125	BOX 1
18-09898 BW	126	BOX 1												All samples extracted on 5/2/19, using MaxMax Core kit (complex protocol) - KingFisher Flex
18-09898 BX	127	BOX 1												Samples eluted in 90ul elution buffer
18-09898 BY	129	BOX 1
18-09898 BZ	130	BOX 1
18-09898 CA	133	BOX 1
18-09898 CB	134	BOX 1
	135			18-09898 CC	135	BOX 1		18-09898 DS	135	BOX 2
	136			18-09898 CD	136	BOX 1		18-09898 DT	136	BOX 2
	137			18-09898 CE	137	BOX 1		18-09898 DU	137	BOX 2
	138			18-09898 CF	138	BOX 1		18-09898 DV	138	BOX 2
	139			18-09898 CG	139	BOX 1		18-09898 DW	139	BOX 2
	140			18-09898 CH	140	BOX 1		18-09898 DX	140	BOX 2
	141			18-09898 CI	141	BOX 1		18-09898 DY	141	BOX 2
	142			18-09898 CJ	142	BOX 1		18-09898 DZ	142	BOX 2
18-09898 CK	143	BOX 1 (143B)		18-09898 DJ	143	BOX 1 (143A)		18-09898 EA	143	BOX 2
	144			18-09898 CL	144	BOX 1		18-09898 EB	144	BOX 2
	145			18-09898 CM	145	BOX 1		18-09898 EC	145	BOX 2
18-09898 CN	146	BOX 1
18-09898 CO	148	BOX 1
18-09898 CP	149	BOX 1
18-09898 CQ	150	BOX 1
18-09898 CR	151	BOX 1
18-09898 CS	152	BOX 1
18-09898 CT	153	BOX 2
18-09898 CU	154	BOX 2
18-09898 CV	155	BOX 2
18-09898 CW	156	BOX 2
18-09898 CX	160	BOX 2
18-09898 CY	161	BOX 2
18-09898 CZ	162	BOX 2
18-09898 DA	163	BOX 2
	166			18-09898 DB	166	BOX 2		18-09898 EE	166	BOX 2
	167			18-09898 DC	167	BOX 2		18-09898 EF	167	BOX 2
	168			18-09898 DD	168	BOX 2		18-09898 EG	168	BOX 2
18-09898 DE	169	BOX 2 (169B)		18-09898 ED	169	BOX 2 (169A)		18-09898 EH	169	BOX 2
	170			18-09898 DF	170	BOX 2		18-09898 EI	170	BOX 2
	171			18-09898 DG	171	BOX 2		18-09898 EJ	171	BOX 2
	172			18-09898 DH	172	BOX 2		18-09898 EK	172	BOX 2
		62				26				27
				Total		115

## Sheet: Suppl TableS1
Supplementary Table S1: Summary of PCR results
CP Number	Animal ID	Year	Species	Sample ID	Sample type	DNA isolation	BACT BEFORE (Ct) 1	BACT BEFORE (Ct) 2	CALL	Filter type	BACT AFTER (Ct)	CALL	INHIBITION	Sample used for ENTA	ENTA1 (Ct)	ENTA2 (Ct)	Entamoeba	Macrogen ID	ENTAGEN	New sequence	match Entamoeba DNA	Identity
18-09898 AA	11	2018	Litoria nasuta	AA	Faeces	MaxMax Core	N/A		Inhibited	Bioline	32.28	Sus-inhibited	Inhibited
18-09898 AB	12	2018	Litoria nasuta	AB	Faeces	MaxMax Core	N/A		Inhibited	Bioline	31.61	Sus-inhibited	Inhibited
18-09898 AC	13	2018	Limnodynastes convexiusculus	AC	Faeces	MaxMax Core	N/A		Inhibited	Bioline	31.15	Sus-inhibited	Inhibited
18-09898 AD	15	2018	Litoria rothii	AD	Faeces	MaxMax Core	N/A		Inhibited	Bioline	20.44	OK	OK	AD_B	N/A	N/A	NO
18-09898 AE	17	2018	Litoria tornieri	AE	Faeces	MaxMax Core	N/A		Inhibited	Bioline	26.86	OK	OK	AE_B	N/A	N/A	NO
18-09898 AF	19	2018	Litoria rothii	AF	Faeces	MaxMax Core	N/A		Inhibited	Bioline	32.34	Sus-inhibited	Inhibited
18-09898 AG	21	2018	Litoria nasuta	AG	Faeces	MaxMax Core	N/A		Inhibited	Bioline	32.88	Sus-inhibited	Inhibited
18-09898 AH	27	2018	Rhinella marina	AH	Faeces from colon	MaxMax Core	N/A		Inhibited	Zymo	26.37	OK	OK	AH_Z	N/A	N/A	NO
18-09898 DK	27	2018	Rhinella marina	DK	Tissue (colon)	MaxMax Core	18.42		OK				OK	DK	N/A	N/A	NO
18-09898 AI	28	2018	Rhinella marina	AI	Tissue (colon)	MaxMax Core	28.79		OK				OK	AI	31.62	32.2	YES	JS5386	YES	MN836538	CT1 (MG714921)	1
18-09898 AJ	31	2018	Rhinella marina	AJ	Faeces from colon	MaxMax Core	N/A		Inhibited	Bioline	27.39	OK	OK	AJ_B	N/A	N/A	NO
18-09898 DL	31	2018	Rhinella marina	DL	Tissue (colon)	MaxMax Core	19.83		OK	Zymo	20.87	OK	OK	DL_Z	N/A	N/A	NO
18-09898 AK	32	2018	Rhinella marina	AK	Faeces from colon	MaxMax Core	N/A		Inhibited	Bioline	23.87	OK	OK	AK_B	N/A	N/A	NO
18-09898 DM	32	2018	Rhinella marina	DM	Tissue (colon)	MaxMax Core	21.33		OK	Zymo	21.4	OK	OK	DM_Z	N/A	N/A	NO
18-09898 AL	33	2018	Litoria dahlii	AL	Faeces	MaxMax Core	25.12	N/A	Sus-inhibited	Bioline	32.55 - N/A	Sus-inhibited	Inhibited
18-09898 AM	35	2018	Rhinella marina	AM	Faeces from colon	MaxMax Core	N/A		Inhibited	Bioline	19.34	OK	OK	AM_B	N/A	N/A	NO
18-09898 DN	35	2018	Rhinella marina	DN	Tissue (colon)	MaxMax Core	16.99		OK	Zymo	17.27	OK	OK	DN_Z	N/A	N/A	NO
18-09898 AN	36	2018	Rhinella marina	AN	Faeces	MaxMax Core	N/A		Inhibited	Bioline	21.11	OK	OK	AN_B	N/A	N/A	NO
18-09898 DI	36	2018	Rhinella marina	DI	Faeces from colon	MaxMax Core	N/A		Inhibited	Zymo	18.81	OK	OK	DI_Z	N/A	N/A	NO
18-09898 DO	36	2018	Rhinella marina	DO	Tissue (colon)	MaxMax Core	20.05		OK	Zymo	20.45	OK	OK	DO_Z	N/A	N/A	NO
18-09898 AO	37	2018	Rhinella marina	AO	Faeces from colon	MaxMax Core	N/A		Inhibited	Bioline	21.56	OK	OK	AO_B	N/A	N/A	NO
18-09898 DP	37	2018	Rhinella marina	DP	Tissue (colon)	MaxMax Core	20.96		OK	Zymo	20.51	OK	OK	DP_Z	N/A	N/A	NO
18-09898 AP	39	2018	Litoria rothii	AP	Faeces	MaxMax Core	N/A		Inhibited	Zymo	N/A	Inhibited	Inhibited
18-09898 AQ	43	2018	Litoria pallida	AQ	Faeces	MaxMax Core	N/A		Inhibited	Zymo	21.81	OK	OK	AQ_Z	N/A	N/A	NO
18-09898 AR	44	2018	Litoria tornieri	AR	Faeces	MaxMax Core	32.01		Sus-inhibited	Zymo	27.31	OK	OK	AR_Z	N/A	N/A	NO
18-09898 AS	46	2018	Litoria pallida	AS	Faeces	MaxMax Core	N/A		Inhibited	Zymo	29.32	Sus-inhibited	Inhibited
18-09898 AT	47	2018	Rhinella marina	AT	Faeces from colon	MaxMax Core	N/A		Inhibited	Bioline	32.05	Sus-inhibited	Inhibited
18-09898 DQ	47	2018	Rhinella marina	DQ	Faeces	MaxMax Core	22.16		OK	Zymo	22.59	OK	OK	DQ_Z	N/A	N/A	NO
18-09898 AU	48	2018	Rhinella marina	AU	Faeces from colon	MaxMax Core	N/A		Inhibited	Bioline	27.48	OK	OK	AU_B	N/A	N/A	NO
18-09898 DR	48	2018	Rhinella marina	DR	Faeces	MaxMax Core	18.83		OK	Zymo	23.33	OK	OK	DR_Z	N/A	N/A	NO
18-09898 AV	51	2018	Litoria nasuta	AV	Faeces	MaxMax Core	N/A	N/A	Inhibited	Bioline	35.87 - N/A	Sus-inhibited	Inhibited
18-09898 AW	54	2018	Litoria nasuta	AW	Faeces	MaxMax Core	N/A		Inhibited	Bioline	29.91	Sus-inhibited	Inhibited
18-09898 AX	55	2018	Litoria nasuta	AX	Faeces	MaxMax Core	N/A		Inhibited	Bioline	24.63	OK	OK	AX_B	N/A	N/A	NO
18-09898 AY	60	2018	Litoria pallida	AY	Faeces	MaxMax Core	N/A		Inhibited	Bioline	27.65	OK	OK	AY_B	N/A	N/A	NO
18-09898 AZ	64	2018	Litoria nasuta	AZ	Faeces	MaxMax Core	N/A		Inhibited	Bioline	31.28	Sus-inhibited	Inhibited
18-09898 BA	66	2018	Litoria rothii	BA	Faeces	MaxMax Core	26.45		OK	Bioline	23.09	OK	OK	BA_B	N/A	N/A	NO
18-09898 BB	69	2018	Litoria pallida	BB	Faeces	MaxMax Core	N/A		Inhibited	Bioline	33.62	Sus-inhibited	Inhibited
18-09898 BC	71	2018	Litoria dahlii	BC	Faeces	MaxMax Core	25.19		OK	Bioline	32.01	Sus-inhibited	OK	BC	N/A	N/A	NO
18-09898 BD	76	2018	Litoria dahlii	BD	Faeces	MaxMax Core	27.41		OK	Bioline	31.4	Sus-inhibited	OK	BD	N/A	N/A	NO
18-09898 BE	77	2018	Litoria dahlii	BE	Faeces	MaxMax Core	34.11		Sus-inhibited	Bioline	22.97	OK	OK	BE_B	N/A	N/A	NO
18-09898 BF	79	2018	Litoria pallida	BF	Faeces	MaxMax Core	N/A		Inhibited	Bioline	30.4	Sus-inhibited	Inhibited
18-09898 BG	87	2018	Litoria tornieri	BG	Faeces	MaxMax Core	N/A		Inhibited	Bioline	33.2	Sus-inhibited	Inhibited
18-09898 BH	94	2018	Litoria nasuta	BH	Faeces	MaxMax Core	N/A		Inhibited	Bioline	28.19	OK	OK	BH_B	N/A	N/A	NO
18-09898 BI	97	2018	Litoria nasuta	BI	Faeces	MaxMax Core	N/A		Inhibited	Bioline	31.56	Sus-inhibited	Inhibited
18-09898 BJ	98	2018	Litoria nasuta	BJ	Faeces	MaxMax Core	N/A		Inhibited	Bioline	27.06	OK	OK	BJ_B	N/A	N/A	NO
18-09898 BK	99	2018	Litoria inermis	BK	Faeces	MaxMax Core	34.19		Inhibited	Bioline	31.29	Sus-inhibited	Inhibited
18-09898 BL	103	2018	Litoria nasuta	BL	Faeces	MaxMax Core	N/A		Inhibited	Bioline	21.64	OK	OK	BL_B	N/A	N/A	NO
18-09898 BM	104	2018	Litoria tornieri	BM	Faeces	MaxMax Core	N/A		Inhibited	Bioline	25.1	OK	OK	BM_B	N/A	N/A	NO
18-09898 BN	108	2018	Litoria dahlii	BN	Faeces	MaxMax Core	24.22		OK	Bioline	24.51	OK	OK	BN_B	N/A	N/A	NO
18-09898 BO	113	2018	Litoria pallida	BO	Faeces	MaxMax Core	N/A		Inhibited	Bioline	26	OK	OK	BO_B	N/A	N/A	NO
18-09898 BP	115	2018	Litoria nasuta	BP	Faeces	MaxMax Core				Bioline	24.49	OK	OK	BP_B	N/A	N/A	NO
18-09898 BQ	116	2018	Rhinella marina	BQ	Faeces	MaxMax Core	N/A		Inhibited	Bioline	22.65	OK	OK	BQ_B	N/A	N/A	NO
18-09898 BR	117	2018	Litoria dahlii	BR	Faeces	MaxMax Core				Bioline	25.25	OK	OK	BR_B	N/A	N/A	NO
18-09898 BS	118	2018	Limnodynastes convexiusculus	BS	Faeces	MaxMax Core				Bioline	23.41	OK	OK	BS_B	N/A	N/A	NO
18-09898 BT	120	2018	Litoria tornieri	BT	Faeces	MaxMax Core				Bioline	22.58	OK	OK	BT_B	N/A	N/A	NO
18-09898 BU	122	2018	Litoria pallida	BU	Faeces	MaxMax Core				Bioline	27.23	OK	OK	BU_B	N/A	N/A	NO
18-09898 BV	125	2018	Litoria tornieri	BV	Faeces	MaxMax Core				Bioline	31.21	Sus-inhibited	Inhibited
18-09898 BW	126	2018	Litoria pallida	BW	Faeces	MaxMax Core				Bioline	23.9	OK	OK	BW_B	N/A	N/A	NO
18-09898 BX	127	2018	Litoria dahlii	BX	Faeces	MaxMax Core				Bioline	26.53	OK	OK	BX_B	N/A	N/A	NO
18-09898 BY	129	2018	Litoria pallida	BY	Faeces	MaxMax Core				Bioline	25.17	OK	OK	BY_B	N/A	N/A	NO
18-09898 BZ	130	2018	Litoria tornieri	BZ	Faeces	MaxMax Core				Bioline	24.17	OK	OK	BZ_B	N/A	N/A	NO
18-09898 CA	133	2018	Litoria pallida	CA	Faeces	MaxMax Core				Bioline	26.37	OK	OK	CA_B	N/A	N/A	NO
18-09898 CB	134	2018	Litoria nasuta	CB	Faeces	MaxMax Core				Bioline	25.47	OK	OK	CB_B	N/A	N/A	NO
18-09898 CC	135	2018	Rhinella marina	CC	Faeces from colon	MaxMax Core	N/A		Inhibited	Bioline	N/A	Inhibited	Inhibited
18-09898 DS	135	2018	Rhinella marina	DS	Tissue (colon)	MaxMax Core	18.55		OK				OK	DS	24.93	25.92	YES	JS5360	YES	MN836541	CT1 (MG714921)	1
18-09898 CD	136	2018	Rhinella marina	CD	Faeces from colon	MaxMax Core	N/A		Inhibited	Bioline	33.48	Sus-inhibited	Inhibited
18-09898 DT	136	2018	Rhinella marina	DT	Tissue (colon)	MaxMax Core	N/A		Inhibited	Zymo	N/A	Inhibited	Inhibited
18-09898 CE	137	2018	Rhinella marina	CE	Faeces from colon	MaxMax Core	N/A		Inhibited	Zymo	N/A	Inhibited	Inhibited
18-09898 DU	137	2018	Rhinella marina	DU	Tissue (colon)	MaxMax Core	N/A		Inhibited	Zymo	N/A	Inhibited	Inhibited
18-09898 CF	138	2018	Rhinella marina	CF	Faeces from colon	MaxMax Core	N/A		Inhibited	Zymo	27.69	OK	OK	CF_Z	N/A	N/A	NO
18-09898 DV	138	2018	Rhinella marina	DV	Tissue (colon)	MaxMax Core	N/A		Inhibited	Zymo	N/A	Inhibited	Inhibited
18-09898 CG	139	2018	Rhinella marina	CG	Faeces from colon	MaxMax Core	N/A		Inhibited	Zymo	22.49	OK	OK	CG_Z	N/A	N/A	NO
18-09898 DW	139	2018	Rhinella marina	DW	Tissue (colon)	MaxMax Core	21.02		OK				OK	DW	N/A	N/A	NO
18-09898 CH	140	2018	Rhinella marina	CH	Faeces from colon	MaxMax Core	N/A		Inhibited	Zymo	N/A	Inhibited	Inhibited
18-09898 DX	140	2018	Rhinella marina	DX	Tissue (colon)	MaxMax Core	N/A		Inhibited	Zymo	N/A	Inhibited	Inhibited
18-09898 CI	141	2018	Rhinella marina	CI	Faeces from colon	MaxMax Core	N/A		Inhibited	Zymo	22.3	OK	OK	CI_Z	N/A	N/A	NO
18-09898 DY	141	2018	Rhinella marina	DY	Tissue (colon)	MaxMax Core	N/A		Inhibited	Zymo	N/A	Inhibited	Inhibited
18-09898 CJ	142	2018	Rhinella marina	CJ	Faeces from colon	MaxMax Core	33.66		Sus-inhibited	Zymo	25.98	OK	OK	CJ_Z	33.89	33.69	YES	JS5385	YES	MN836539	CT1 (MG714921)	1
18-09898 DZ	142	2018	Rhinella marina	DZ	Tissue (colon)	MaxMax Core	N/A		Inhibited	Zymo	N/A	Inhibited	Inhibited
18-09898 CK	143	2018	Rhinella marina	CK	Faeces	MaxMax Core	N/A		Inhibited	Zymo	18	OK	OK	CK_Z	N/A	N/A	NO
18-09898 DJ	143	2018	Rhinella marina	DJ	Faeces from colon	MaxMax Core	32.5		Sus-inhibited	Zymo	23.31	OK	OK	DJ_Z	32.36	32.59	YES	JS5383	YES	MN836543	ranarum (MG714920)	1
18-09898 EA	143	2018	Rhinella marina	EA	Tissue (colon)	MaxMax Core	19.21		OK				OK	EA	24.13	25.04	YES	JS5361	YES	MN836544	ranarum (MG714920)	1
18-09898 CL	144	2018	Rhinella marina	CL	Faeces from colon	MaxMax Core	N/A		Inhibited	Zymo	31.98	Sus-inhibited	Inhibited
18-09898 EB	144	2018	Rhinella marina	EB	Tissue (colon)	MaxMax Core	N/A		Inhibited	Zymo	N/A	Inhibited	Inhibited
18-09898 CM	145	2018	Rhinella marina	CM	Faeces from colon	MaxMax Core	N/A		Inhibited	Zymo	N/A	Inhibited	Inhibited
18-09898 EC	145	2018	Rhinella marina	EC	Tissue (colon)	MaxMax Core	N/A		Inhibited	Zymo	N/A	Inhibited	Inhibited
18-09898 CN	146	2018	Rhinella marina	CN	Faeces	MaxMax Core	N/A		Inhibited	Zymo	21.91	OK	OK	CN_Z	N/A	N/A	NO
18-09898 CO	148	2018	Litoria dahlii	CO	Faeces	MaxMax Core				Zymo	21.82	OK	OK	CO_Z	N/A	N/A	NO
18-09898 CP	149	2018	Litoria tornieri	CP	Faeces	MaxMax Core	N/A		Inhibited	Zymo	20.06	OK	OK	CP_Z	N/A	N/A	NO
18-09898 CQ	150	2018	Litoria nasuta	CQ	Faeces	MaxMax Core				Zymo	25.77	OK	OK	CQ_Z	N/A	N/A	NO
18-09898 CR	151	2018	Litoria tornieri	CR	Faeces	MaxMax Core	N/A		Inhibited	Zymo	22.73	OK	OK	CR_Z	N/A	N/A	NO
18-09898 CS	152	2018	Litoria tornieri	CS	Faeces	MaxMax Core	22.14		OK	Zymo	27.63	OK	OK	CS_Z	N/A	N/A	NO
18-09898 CT	153	2018	Litoria tornieri	CT	Faeces	MaxMax Core	28.94		OK	Zymo	27.91	OK	OK	CT_Z	N/A	N/A	NO
18-09898 CU	154	2018	Litoria tornieri	CU	Faeces	MaxMax Core	N/A		Inhibited	Zymo	22.02	OK	OK	CU_Z	N/A	N/A	NO
18-09898 CV	155	2018	Litoria tornieri	CV	Faeces	MaxMax Core				Zymo	23.18	OK	OK	CV_Z	N/A	N/A	NO
18-09898 CW	156	2018	Litoria tornieri	CW	Faeces	MaxMax Core				Zymo	22.15	OK	OK	CW_Z	N/A	N/A	NO
18-09898 CX	160	2018	Litoria tornieri	CX	Faeces	MaxMax Core				Zymo	26.28	OK	OK	CX_Z	N/A	N/A	NO
18-09898 CY	161	2018	Litoria nasuta	CY	Faeces	MaxMax Core				Zymo	23.21	OK	OK	CY_Z	N/A	N/A	NO
18-09898 CZ	162	2018	Litoria tornieri	CZ	Faeces	MaxMax Core				Zymo	N/A	Inhibited	Inhibited
18-09898 DA	163	2018	Litoria tornieri	DA	Faeces	MaxMax Core				Zymo	24.25	OK	OK	DA_Z	N/A	N/A	NO
18-09898 DB	166	2018	Rhinella marina	DB	Faeces from colon	MaxMax Core	N/A		Inhibited	Zymo	21.79	OK	OK	DB_Z	N/A	N/A	NO
18-09898 DC	167	2018	Rhinella marina	DC	Faeces from colon	MaxMax Core	N/A		Inhibited	Zymo	22.4	OK	OK	DC_Z	N/A	N/A	NO
18-09898 EF	167	2018	Rhinella marina	EF	Tissue (colon)	MaxMax Core	N/A		Inhibited	Zymo	23.55	OK	OK	EF_Z	N/A	N/A	NO
18-09898 DD	168	2018	Rhinella marina	DD	Faeces from colon	MaxMax Core	N/A		Inhibited	Zymo	25.02	OK	OK	DD_Z	N/A	N/A	NO
18-09898 EG	168	2018	Rhinella marina	EG	Tissue (colon)	MaxMax Core	N/A		Inhibited	Zymo	N/A	Inhibited	Inhibited
18-09898 DE	169	2018	Rhinella marina	DE	Faeces	MaxMax Core	23.14		OK				OK	DE	N/A	N/A	NO
18-09898 EH	169	2018	Rhinella marina	EH	Tissue (colon)	MaxMax Core	N/A		Inhibited	Zymo	N/A	Inhibited	Inhibited
18-09898 ED	169	2018	Rhinella marina	ED	Faeces from colon	MaxMax Core	N/A		Inhibited	Zymo	19.36	OK	OK	ED_Z	37.11	N/A	YES	JS5382	YES	MN836545	ranarum (MG714920)	1
18-09898 DF	170	2018	Rhinella marina	DF	Faeces from colon	MaxMax Core	31.09		Sus-inhibited	Zymo	24.69	OK	OK	DF_Z	35.55	35.87	YES	JS5384	YES	MN836540	CT1 (MG714921)	1
18-09898 EI	170	2018	Rhinella marina	EI	Tissue (colon)	MaxMax Core	22.17		OK				OK	EI	39.64	N/A	YES	JS5381	YES	MN836546	ranarum (MG714920)	1
18-09898 EJ	171	2018	Rhinella marina	EJ	Tissue (colon)	MaxMax Core	23.21		OK				OK	EJ	22.81	23.53	YES	JS5380	YES	MN836542	CT1 (MG714921)	1
18-09898 DG	171	2018	Rhinella marina	DG	Faeces from colon	MaxMax Core	N/A		Inhibited	Zymo	23.16	OK	OK	DG_Z	N/A	N/A	NO
18-09898 DH	172	2018	Rhinella marina	DH	Faeces from colon	MaxMax Core	26.19		OK				OK	DH	N/A	N/A	NO
18-09898 EK	172	2018	Rhinella marina	EK	Tissue (colon)	MaxMax Core	19.45		OK				OK	EK	N/A	N/A	NO
P2/20 GB1-C	Corr1	2020	Rhinella marina	Corr1	Tissue (colon)	ISOLATE II Fecal DNA	27.3352	26.6915	OK				OK	P2/20 GB1-C	37.2555	N/A	YES
P2/20 GB1-P	Corr1	2020	Rhinella marina	Corr1	Faeces	ISOLATE II Fecal DNA	neg	neg	Inhibited				Inhibited	P2/20 GB1-P	N/A	N/A	INH
P2/20 GB8-C	Corr10	2020	Rhinella marina	Corr10	Tissue (colon)	ISOLATE II Fecal DNA	26.5212	26.4552	OK				OK	P2/20 GB8-C	27.6237	25.9583	YES
P2/20 GB8-P	Corr10	2020	Rhinella marina	Corr10	Faeces	ISOLATE II Fecal DNA	17.3925	16.5692	OK				OK	P2/20 GB8-P	29.3359	29.2141	YES
P2/20 GB9-C	Corr11	2020	Rhinella marina	Corr11	Tissue (colon)	ISOLATE II Fecal DNA	20.183	18.8673	OK				OK	P2/20 GB9-C	N/A	N/A	NO
P2/20 GB9-P	Corr11	2020	Rhinella marina	Corr11	Faeces	ISOLATE II Fecal DNA	15.559	14.5192	OK				OK	P2/20 GB9-P	N/A	N/A	NO
P2/20 GB10-C	Corr12	2020	Rhinella marina	Corr12	Tissue (colon)	ISOLATE II Fecal DNA	19.9841	19.7533	OK				OK	P2/20 GB10-C	N/A	N/A	NO
P2/20 GB10-P	Corr12	2020	Rhinella marina	Corr12	Faeces	ISOLATE II Fecal DNA	16.2845	15.987	OK				OK	P2/20 GB10-P	N/A	N/A	NO
P2/20 GB-11C	Corr13	2020	Rhinella marina	Corr13	Tissue (colon)	ISOLATE II Fecal DNA	16.3703	16.5443	OK				OK	P2/20 GB-11C	N/A	N/A	NO
P2/20 GB-11P	Corr13	2020	Rhinella marina	Corr13	Faeces	ISOLATE II Fecal DNA	19.6968	20.0374	OK				OK	P2/20 GB-11P	N/A	N/A	NO
P2/20 GB-12C	Corr14	2020	Rhinella marina	Corr14	Tissue (colon)	ISOLATE II Fecal DNA	15.7284	15.83	OK				OK	P2/20 GB-12C	N/A	N/A	NO
P2/20 GB-12P	Corr14	2020	Rhinella marina	Corr14	Faeces	ISOLATE II Fecal DNA	18.1246	18.0442	OK				OK	P2/20 GB-12P	N/A	N/A	NO
P2/20 GB-13C	Corr15	2020	Rhinella marina	Corr15	Tissue (colon)	ISOLATE II Fecal DNA	16.1897	16.6732	OK				OK	P2/20 GB-13C	N/A	N/A	NO
P2/20 GB-13P	Corr15	2020	Rhinella marina	Corr15	Faeces	ISOLATE II Fecal DNA	18.4313	18.2743	OK				OK	P2/20 GB-13P	N/A	N/A	NO
P2/20 GB-14C	Corr16	2020	Rhinella marina	Corr16	Tissue (colon)	ISOLATE II Fecal DNA	15.7057	16.0424	OK				OK	P2/20 GB-14C	N/A	N/A	NO
P2/20 GB-14P	Corr16	2020	Rhinella marina	Corr16	Faeces	ISOLATE II Fecal DNA	16.5852	16.6194	OK				OK	P2/20 GB-14P	N/A	N/A	NO
P2/20 GB-15C	Corr17	2020	Rhinella marina	Corr17	Tissue (colon)	ISOLATE II Fecal DNA	15.4854	15.5718	OK				OK	P2/20 GB-15C	N/A	N/A	NO
P2/20 GB-15P	Corr17	2020	Rhinella marina	Corr17	Faeces	ISOLATE II Fecal DNA	16.723	16.4709	OK				OK	P2/20 GB-15P	N/A	N/A	NO
P2/20 GB-16C	Corr18	2020	Rhinella marina	Corr18	Tissue (colon)	ISOLATE II Fecal DNA	27.6391	26.5733	OK				OK	P2/20 GB-16C	N/A	N/A	NO
P2/20 GB-16P	Corr18	2020	Rhinella marina	Corr18	Faeces	ISOLATE II Fecal DNA	19.3719	19.4176	OK				OK	P2/20 GB-16P	N/A	N/A	NO
P2/20 GB-17C	Corr19	2020	Rhinella marina	Corr19	Tissue (colon)	ISOLATE II Fecal DNA	31.1936	31.5435	OK				OK	P2/20 GB-17C	N/A	N/A	NO
P2/20 GB-17P	Corr19	2020	Rhinella marina	Corr19	Faeces	ISOLATE II Fecal DNA	16.0395	16.0303	OK				OK	P2/20 GB-17P	N/A	N/A	NO
P2/20 GB2-P	Corr2	2020	Rhinella marina	Corr2	Faeces	ISOLATE II Fecal DNA	30.9462	24.9441	OK				OK	P2/20 GB2-P	33.4443	31.7177	YES
P2/20 GB2-C	Corr2	2020	Rhinella marina	Corr2	Tissue (colon)	ISOLATE II Fecal DNA	27.1293	26.5502	OK				OK	P2/20 GB2-C	N/A	N/A	NO
P2/20 GB-18C	Corr20	2020	Rhinella marina	Corr20	Tissue (colon)	ISOLATE II Fecal DNA	18.8632	19.2741	OK				OK	P2/20 GB-18C	N/A	N/A	NO
P2/20 GB-18P	Corr20	2020	Rhinella marina	Corr20	Faeces	ISOLATE II Fecal DNA	22.4731	22.5077	OK				OK	P2/20 GB-18P	N/A	N/A	NO
P2/20 GB-19C	Corr21	2020	Rhinella marina	Corr21	Tissue (colon)	ISOLATE II Fecal DNA	17.1209	17.3303	OK				OK	P2/20 GB-19C	N/A	N/A	NO
P2/20 GB-19P	Corr21	2020	Rhinella marina	Corr21	Faeces	ISOLATE II Fecal DNA	15.1845	15.2363	OK				OK	P2/20 GB-19P	N/A	N/A	NO
P2/20 GB-20C	Corr22	2020	Rhinella marina	Corr22	Tissue (colon)	ISOLATE II Fecal DNA	16.7821	16.8607	OK				OK	P2/20 GB-20C	N/A	N/A	NO
P2/20 GB-20P	Corr22	2020	Rhinella marina	Corr22	Faeces	ISOLATE II Fecal DNA	15.1144	15.1069	OK				OK	P2/20 GB-20P	N/A	N/A	NO
P2/20 GB-21C	Corr23	2020	Rhinella marina	Corr23	Tissue (colon)	ISOLATE II Fecal DNA	14.2101	14.1571	OK				OK	P2/20 GB-21C	N/A	N/A	NO
P2/20 GB-21P	Corr23	2020	Rhinella marina	Corr23	Faeces	ISOLATE II Fecal DNA	17.7552	17.7848	OK				OK	P2/20 GB-21P	N/A	N/A	NO
P2/20 GB3-C	Corr3	2020	Rhinella marina	Corr3	Tissue (colon)	ISOLATE II Fecal DNA	24.2525	23.4948	OK				OK	P2/20 GB3-C	N/A	N/A	NO
P2/20 GB3-P	Corr3	2020	Rhinella marina	Corr3	Faeces	ISOLATE II Fecal DNA	24.9343	20.219	OK				OK	P2/20 GB3-P	N/A	N/A	NO
P2/20 GB4-C	Corr4	2020	Rhinella marina	Corr4	Tissue (colon)	ISOLATE II Fecal DNA	20.8566	20.5015	OK				OK	P2/20 GB4-C	N/A	N/A	NO
P2/20 GB4-P	Corr4	2020	Rhinella marina	Corr4	Faeces	ISOLATE II Fecal DNA	17.9664	15.5943	OK				OK	P2/20 GB4-P	N/A	N/A	NO
P2/20 GB5-P	Corr7	2020	Rhinella marina	Corr7	Faeces	ISOLATE II Fecal DNA	15.4085	14.4717	OK				OK	P2/20 GB5-P	38.2397	34.1244	YES
P2/20 GB5-C	Corr7	2020	Rhinella marina	Corr7	Tissue (colon)	ISOLATE II Fecal DNA	25.0549	24.5195	OK				OK	P2/20 GB5-C	38.776	33.1554	YES
P2/20 GB6-C	Corr8	2020	Rhinella marina	Corr8	Tissue (colon)	ISOLATE II Fecal DNA	21.0471	21.4	OK				OK	P2/20 GB6-C	N/A	N/A	NO
P2/20 GB6-P	Corr8	2020	Rhinella marina	Corr8	Faeces	ISOLATE II Fecal DNA	23.2136	21.4044	OK				OK	P2/20 GB6-P	N/A	N/A	NO
P2/20 GB7-C	Corr9	2020	Rhinella marina	Corr9	Tissue (colon)	ISOLATE II Fecal DNA	24.3907	23.5568	OK				OK	P2/20 GB7-C	N/A	N/A	NO
P2/20 GB7-P	Corr9	2020	Rhinella marina	Corr9	Faeces	ISOLATE II Fecal DNA	17.2984	16.0364	OK				OK	P2/20 GB7-P	N/A	N/A	NO
P2/20 GB22-C		2020	Cyclorana australis	Ca1	Tissue (colon)	ISOLATE II Fecal DNA	15.7455	15.6089	OK				OK	P2/20 GB22-C	neg	neg	NO
P2/20 GB23-C		2020	Litoria bicolor	Lb1	Tissue (colon)	ISOLATE II Fecal DNA	19.6675	19.7495	OK				OK	P2/20 GB23-C	neg	neg	NO
P2/20 GB24-C		2020	Litoria bicolor	Lb2	Tissue (colon)	ISOLATE II Fecal DNA	18.8067	18.8637	OK				OK	P2/20 GB24-C	neg	neg	NO
P2/20 GB25-C		2020	Litoria caerulea	Lc2	Tissue (colon)	ISOLATE II Fecal DNA	18.1751	18.1812	OK				OK	P2/20 GB25-C	neg	neg	NO
P2/20 GB26-C		2020	Litoria caerulea	Lc1	Tissue (colon)	ISOLATE II Fecal DNA	21.0172	21.5012	OK				OK	P2/20 GB26-C	neg	neg	NO
P2/20 GB27-C		2020	Litoria caerulea	Lc3	Tissue (colon)	ISOLATE II Fecal DNA	24.5871	26.6588	OK				OK	P2/20 GB27-C	neg	neg	NO
P2/20 GB28-C		2020	Litoria caerulea	Lc4	Tissue (colon)	ISOLATE II Fecal DNA	23.1218	24.3987	OK				OK	P2/20 GB28-C	neg	neg	NO
P2/20 GB29-C		2020	Litoria caerulea	Lc5	Tissue (colon)	ISOLATE II Fecal DNA	21.997	23.174	OK				OK	P2/20 GB29-C	neg	neg	NO
P2/20 GB30-C		2020	Litoria caerulea	Lc6	Tissue (colon)	ISOLATE II Fecal DNA	21.4995	21.4021	OK				OK	P2/20 GB30-C	neg	neg	NO
P2/20 GB3-C		2020	Litoria dahlii	Ld1	Tissue (colon)	ISOLATE II Fecal DNA	23.0954	23.8818	OK				OK	P2/20 GB3-C	neg	neg	NO
P2/20 GB32-C		2020	Litoria dahlii	Ld2	Tissue (colon)	ISOLATE II Fecal DNA	21.419	21.8728	OK				OK	P2/20 GB32-C	neg	neg	NO
P2/20 GB33-C		2020	Litoria nasuta	Ln5	Tissue (colon)	ISOLATE II Fecal DNA	20.6821	20.9715	OK				OK	P2/20 GB33-C	neg	neg	NO
P2/20 GB34-C		2020	Litoria nasuta	Ln2	Tissue (colon)	ISOLATE II Fecal DNA	16.2024	16.0038	OK				OK	P2/20 GB34-C	neg	neg	NO
P2/20 GB35-C		2020	Litoria nasuta	Ln4	Tissue (colon)	ISOLATE II Fecal DNA	20.3448	21.3205	OK				OK	P2/20 GB35-C	neg	neg	NO
P2/20 GB36-C		2020	Litoria nasuta	Ln1	Tissue (colon)	ISOLATE II Fecal DNA	20.012	20.0371	OK				OK	P2/20 GB36-C	neg	neg	NO
P2/20 GB37-C		2020	Litoria nasuta	Ln3	Tissue (colon)	ISOLATE II Fecal DNA	14.8051	15.4707	OK				OK	P2/20 GB37-C	neg	neg	NO
P2/20 GB38-C		2020	Litoria rubella	Lr1	Tissue (colon)	ISOLATE II Fecal DNA	24.6741	25.7918	OK				OK	P2/20 GB38-C	neg	neg	NO
